# Supplementary material for: Comparison of [18F]FDG PET/CT and MRI for Treatment Response Assessment in Multiple Myeloma: A Meta-Analysis
Source: Diagnostics (Basel). 2021 Apr 15;11(4):706. doi: 10.3390/diagnostics11040706 (PMC8071116; doi:10.3390/diagnostics11040706)
Supplement: Supplementary file 1 [file diagnostics-11-00706-s001.zip]

Archive with 1 entries (1 files):
- diagnostics-1160739-supplementary.pdf
